# Supplementary material for: Life History of the Arctic Squid Gonatus fabricii (Cephalopoda: Oegopsida) Reconstructed by Analysis of Individual Ontogenetic Stable Isotopic Trajectories
Source: Animals (Basel). 2022 Dec 15;12(24):3548. doi: 10.3390/ani12243548 (PMC9774963; doi:10.3390/ani12243548)
Supplement: Supplementary file 1 [file animals-12-03548-s001.zip]

Archive with 1 entries (1 files):
- animals-1982426-supplementary.pdf
